# Supplementary material for: Admixture Has Shaped Romani Genetic Diversity in Clinically Relevant Variants
Source: Front Genet. 2021 Jun 16;12:683880. doi: 10.3389/fgene.2021.683880 (PMC8244592; doi:10.3389/fgene.2021.683880)
Supplement: Supplementary file 2 [file Data_Sheet_2.XLSX]

## Sheet: TableS4
Table S4. Gene variants related to the enriched OMIM diseases (from Table S3). Only those variants described in OMIM and available in our dataset are shown. SNP id, genomic position, allele, MAF in Roma and non-Roma populations (including African, East Asian and American frequencies from dbSNP) and clinical annotation (pathogenic, benign, likely benign, risk factor, association or uncertain). Emp…
EPIDERMOLYSIS BULLOSA
				FREQUENCY
Gene	SNP	POSITION	ALLELE	Roma	IBS	TSI	PJL	ITU	GIH	AFR	EAS	AMR	Clinical annotation
LAMB3	rs2076222	1:209791929	T	0.0857143	0	0.0285714	0.0928571	0.107143	0.15	0.002	0.267	0.08	bening
LAMB3	rs2229466	1:209797253	C	0.0857143	0	0.0285714	0.0857143	0.107143	0.3	0.005	0.265	0.08	bening
LAMB3	rs2076349	1:209800230	T	0.1	0.0214286	0.0357143	0.0928571	0.1	0.271429	0.317	0.579	0.21	bening
LAMB3	rs52814161	1:209803199	G	0.00714286	0.0142857	0.0142857	0	0.0214286	0.0285714	0	0.001	0	uncertain
LAMB3	rs2235542	1:209807815	C	0.0857143	0	0.0285714	0.0928571	0.0928571	0.271429	0.002	0.249	0.07	bening
LAMC2	rs17481405	1:183184663	A	0.00714286	0.00714286	0	0	0.00714286	0.00714286	0	0	0	Likely bening
LAMC2	rs11586699	1:183184690	T	0.178571	0.0928571	0.15	0.0357143	0.0785714	0.0642857	0.008	0.001	0.07	Likely bening
LAMC2	rs2296306	1:183191324	A	0.0142857	0.0428571	0.0571429	0.142857	0.164286	0.121429	0.024	0.08	0.04	Likely bening
LAMC2	rs2296303	1:183201970	C*	0.0642857	0.0928571	0.0571429	0.1	0.0785714	0.05	0.219	0.147	0.16	Likely bening
TETRALOGY OF FALLOT
				FREQUENCY
Gene	SNP	POSITION	ALLELE	Roma	IBS	TSI	PJL	ITU	GIH	AFR	EAS	AMR	Clinical annotation
GATA4	rs56208331	8:11615928	A	0	0	0	0.0214286	0	0.0357143	0	0	0	Pathogenic
GATA4	rs115099192	8:11615875	A	0	0	0	0	0.00714286	0	0	0.004	0	Pathogenic
OBESITY - LEANESS
				FREQUENCY
Gene	SNP	POSITION	ALLELE	Roma	IBS	TSI	PJL	ITU	GIH	AFR	EAS	AMR	Clinical annotation
SDC3	rs2282440	1:31347320	A	0.192857	0	0	0.121429	0.135714	0.135714	0.013	0.522	0.173	Association
AGRP	rs5030980	16:67516945	T	0.0428571	0.0285714	0.05	0.00714286	0.0142857	0.0142857	0.006	0	0.036	Association (obesity late onset)
ISCHEMIC STROKE
				FREQUENCY
Gene	SNP	POSITION	ALLELE	Roma	IBS	TSI	PJL	ITU	GIH	AFR	EAS	AMR	Clinical annotation
F5	rs6025	1:169519049	T	0.0857143	0.0142857	0.00714286	0.0142857	0	0	0	0	0.01	Risk factor
NON INSULIN DEPENDANT DIABETES
				FREQUENCY
Gene	SNP	POSITION	ALLELE	Roma	IBS	TSI	PJL	ITU	GIH	AFR	EAS	AMR	Clinical annotation
KCNJ11	rs5215	11:17408630	T	0.307143	0.292857	0.371429	0.457143	0.378571	0.414286	0.955	0.105	0.086	Associtation (-)
KCNJ11	rs1800467	11:17408831	C	0	0.05	0.0428571	0	0	0.00714286	0.003	0	0.024	Likely-Benign (Hyperinsulinism)
KCNJ11	rs8192690	11:17414570	T	0.0857143	0.0357143	0.0928571	0.0214286	0.0428571	0.0285714	0.027	0.001	0.033	Likely-Benign (Hyperinsulinism)
INSULIN DEPENDANT DIABETES
				FREQUENCY
Gene	SNP	POSITION	ALLELE	Roma	IBS	TSI	PJL	ITU	GIH	AFR	EAS	AMR	Clinical annotation
OAS1	rs1131454	12:113348870	A	0.592857	0.6	0.442857	0.585714	0.564286	0.55	0.149	0.591	0.627	Uncertain
ALCOHOL DEPENDANCE
				FREQUENCY
Gene	SNP	POSITION	ALLELE	Roma	IBS	TSI	PJL	ITU	GIH	AFR	EAS	AMR	Clinical annotation
ADH1B	rs1229984	4:100239319	T	0.178571	0.0571429	0.0571429	0.05	0.0142857	0.0214286	0.002	0.303	0.942	Protection Alchohol dependace and Aerodigestive tract cancer, squamous cell, alcohol-related
TAS2R16	rs846664	7:122635173	C	0.00714286	0	0	0	0	0	0.322	0	0.022	Risk factor
PARKINSON
				FREQUENCY
Gene	SNP	POSITION	ALLELE	Roma	IBS	TSI	PJL	ITU	GIH	AFR	EAS	AMR	Clinical annotation
ATXN2	rs140262591	12:111908545	C	0	0.0142857	0	0	0	0	0	0	0.003	Uncertain (phenotype not specified). splice_region_variant

## Sheet: TableS5
Table S5. Allele frequency of the variants described in the gene enrichment analysis (Table S4). HOM.major = major homozygous. HET = heterozygous. HOM.minor = minor homozygous. P-values from chi-squared test uncorrected and FDR corrected. P-values smaller than 0.05 are in bold.
				HOM.major/HET/HOM.minor						Chi squared test - p-value					Chi squared test - p-value FDR
		Position	Minor allele	Roma	IBS	TSI	PJL	GIH	ITU	Roma-IBS	Roma-TSI	Roma-PJL	Roma-GIH	Roma-ITU	Roma-IBS	Roma-TSI	Roma-PJL	Roma-GIH	Roma-ITU
Obesity	rs2282440	1:31347320	A	52/28/1	95/0/0	78/0/0	55/13/2	73/23/1	65/18/2	1.43639e-09	3.83015e-08	0.0768747	0.272394	0.145326	7.18196e-09	1.91507e-07	0.384374	1	0.726632
Ischemic stroke	rs6025	1:169519049	T	71/8/2	93/2/0	77/1/0	68/2/0	96/1/0	85/0/0	0.0236955	0.0219959	0.0867534	0.00734245	0.00376031	0.118477	0.109979	0.433767	0.0367122	0.0188015
Alcohol dep.	rs1229984	4:100239319	T	56/19/6	82/12/1	69/9/0	64/5/1	92/5/0	83/2/0	0.0111429	0.00435972	0.00313336	1.97943e-05	3.86984e-06	0.0557147	0.0217986	0.0156668	9.89716e-05	1.93492e-05
Tetralogy Fallot	rs56208331	8:11615928	A	81/0/0	95/0/0	78/0/0	67/3/0	97/0/0	78/7/0	NA	NA	0.194549	NA	0.0242792	NA	NA	0.972743	NA	0.121396
Tetralogy Fallot	rs115099192	8:11615875	A	81/0/0	95/0/0	78/0/0	70/0/0	97/0/0	83/2/0	NA	NA	NA	NA	0.498205	NA	NA	NA	NA	1
Non-insulin diabetes	rs1800467	11:17408831	C	79/2/0	84/11/0	71/7/0	70/0/0	96/1/0	85/0/0	0.0440156	0.152349	0.54203	0.874727	0.455724	0.220078	0.761746	1	1	1

## Sheet: TableS9
Table S9. Allele frequency of the variants described in Table S8. HOM.major = major homozygous. HET = heterozygous. HOM.minor = minor homozygous. Minor allele matches the risk allele in all cases. P-values from chi-squared test uncorrected and FDR corrected. P-values smaller than 0.05 are in bold.
		HOM.major/HET/HOM.minor						Chi squared test - p-value					Chi squared test - p-value FDR
Position	Minor allele	Roma	IBS	TSI	PJL	GIH	ITU	Roma-IBS	Roma-TSI	Roma-PJL	Roma-GIH	Roma-ITU	Roma-IBS	Roma-TSI	Roma-PJL	Roma-GIH	Roma-ITU
5:1216900	A	61/20/0	57/31/7	41/33/3	57/12/1	75/22/0	65/20/0	0.0146403	0.00668626	0.309326	0.890702	1	0.0732013	0.0334313	1	1	1
3:15686693	C	80/1/0	90/5/0	73/5/0	64/5/1	92/4/1	79/6/0	0.293145	0.195019	0.0969126	0.330067	0.138855	1	0.975095	0.484563	1	0.694276
11:116691634	A	77/4/0	79/15/1	68/9/1	69/1/0	96/1/0	80/5/0	0.0424169	0.180296	0.455705	0.26457	1	0.212084	0.901479	1	1	1
11:126215441	T	80/1/0	94/0/0	77/0/0	67/3/0	95/2/0	81/4/0	0.940449	1	0.511718	1	0.393246	1	1	1	1	1
6:46679232	T	81/0/0	95/0/0	78/0/0	66/4/0	97/0/0	82/3/0	NaN	NaN	0.0944496	NaN	0.261231	NaN	NaN	0.472248	NaN	1
1:94473807	T	76/5/0	95/0/0	76/2/0	69/1/0	97/0/0	83/2/0	0.0453265	0.470164	0.284359	0.042703	0.402158	0.226632	1	1	0.213515	1
12:7842655	G	81/0/0	95/0/0	78/0/0	70/0/0	93/4/0	84/1/0	NaN	NaN	NaN	0.180005	1	NaN	NaN	NaN	0.900023	1
1:159175494	T	78/3/0	92/3/0	75/3/0	67/3/0	97/0/0	85/0/0	1	1	1	0.184526	0.227144	1	1	1	0.922632	1
5:150723155	A	79/2/0	93/2/0	73/5/0	69/1/0	97/0/0	85/0/0	1	0.409745	1	0.399584	0.455724	1	1	1	1	1
13:20763650	T	78/3/0	95/0/0	78/0/0	69/1/0	97/0/0	85/0/0	0.190948	0.257231	0.71881	0.184526	0.227144	0.95474	1	1	0.922632	1
5:35072712	G	81/0/0	91/4/0	71/7/0	70/0/0	97/0/0	85/0/0	0.173601	0.017745	NaN	NaN	NaN	0.868006	0.088725	NaN	NaN	NaN
3:165548529	C	81/0/0	89/6/0	73/5/0	70/0/0	97/0/0	85/0/0	0.0594746	0.0627635	NaN	NaN	NaN	0.297373	0.313818	NaN	NaN	NaN
17:56356502	G	72/9/0	88/5/0	68/3/0	70/0/0	92/0/0	85/0/0	0.267921	0.204354	0.0113661	0.00327444	0.00484466	1	1	0.0568303	0.0163722	0.0242233
19:33355167	T	81/0/0	95/0/0	75/3/0	70/0/0	97/0/0	85/0/0	NaN	0.230545	NaN	NaN	NaN	NaN	1	NaN	NaN	NaN
1:45797228	T	81/0/0	89/4/0	75/2/0	70/0/0	97/0/0	85/0/0	0.16719	0.454523	NaN	NaN	NaN	0.835951	1	NaN	NaN	NaN
9:104189856	G	81/0/0	92/3/0	76/2/0	70/0/0	97/0/0	85/0/0	0.303497	0.460162	NaN	NaN	NaN	1	1	NaN	NaN	NaN
13:20763620	G	81/0/0	91/4/0	76/2/0	70/0/0	97/0/0	85/0/0	0.173601	0.460162	NaN	NaN	NaN	0.868006	1	NaN	NaN	NaN
11:6645369	T	75/6/0	95/0/0	75/0/0	70/0/0	97/0/0	83/0/0	0.0224635	0.0469158	0.0566481	0.020895	0.0348387	0.112317	0.234579	0.283241	0.104475	0.174193
12:121177150	T	78/3/0	90/0/0	73/0/0	67/0/0	97/0/0	82/0/0	0.208146	0.281613	0.314625	0.184526	0.239506	1	1	1	0.922632	1
5:149921213	A	76/5/0	95/0/0	78/0/0	70/0/0	97/0/0	85/0/0	0.0453265	0.0758799	0.0973226	0.042703	0.0612517	0.226632	0.3794	0.486613	0.213515	0.306258
8:110100133	C	76/4/1	95/0/0	78/0/0	70/0/0	97/0/0	85/0/0	0.0489071	0.0832781	0.107047	0.045943	0.066875	0.244536	0.41639	0.535237	0.229715	0.334375
10:31810782	C	78/3/0	93/2/0	78/0/0	70/0/0	97/0/0	85/0/0	0.856348	0.257231	0.297567	0.184526	0.227144	1	1	1	0.922632	1
14:94844947	T	80/1/0	91/4/0	78/0/0	70/0/0	97/0/0	85/0/0	0.465837	1	1	0.927884	0.980712	1	1	1	1	1
1:17597423	T	78/3/0	93/2/0	76/2/0	70/0/0	95/2/0	85/0/0	0.856348	1	0.297567	0.837801	0.227144	1	1	1	1	1
4:187206919	A	81/0/0	95/0/0	78/0/0	70/0/0	94/3/0	85/0/0	NaN	NaN	NaN	0.311714	NaN	NaN	NaN	NaN	1	NaN
7:139715531	A	81/0/0	95/0/0	78/0/0	70/0/0	94/3/0	85/0/0	NaN	NaN	NaN	0.311714	NaN	NaN	NaN	NaN	1	NaN
1:45796892	A	81/0/0	95/0/0	78/0/0	70/0/0	89/8/0	85/0/0	NaN	NaN	NaN	0.0225178	NaN	NaN	NaN	NaN	0.112589	NaN

## Sheet: TableS12
Table S12. Allele frequency of the variants described in Table S11. HOM.major = major homozygous. HET = heterozygous. HOM.minor = minor homozygous. P-values from chi-squared test uncorrected and FDR corrected. P-values smaller than 0.05 are in bold.
		HOM.major/HET/HOM.minor						Chi squared test - p-value					Chi squared test - p-value FDR
Position	Minor allele	Roma	IBS	TSI	PJL	GIH	ITU	Roma-IBS	Roma-TSI	Roma-PJL	Roma-GIH	Roma-ITU	Roma-IBS	Roma-TSI	Roma-PJL	Roma-GIH	Roma-ITU
1:20246876	T	75/6/0	81/14/0	67/10/1	57/13/0	84/13/0	68/16/1	0.197472	0.301955	0.0692664	0.295519	0.0551584	0.987358	1	0.346332	1	0.275792
17:45360730	C	72/9/0	71/23/1	56/20/2	54/15/1	80/16/1	68/16/1	0.0483959	0.0172602	0.116899	0.37556	0.225414	0.24198	0.0863012	0.584496	1	1
10:5043821	T	81/0/0	86/9/0	75/3/0	68/2/0	93/4/0	77/8/0	0.0124011	0.230545	0.413517	0.180005	0.0136017	0.0620053	1	1	0.900023	0.0680087
10:101595996	A	76/5/0	78/17/0	63/14/1	69/1/0	94/3/0	84/1/0	0.0344323	0.0402625	0.284359	0.532326	0.190874	0.172161	0.201313	1	1	0.954371
6:39034072	A	62/17/2	38/45/12	40/34/4	49/18/3	77/19/1	66/19/0	4.57462e-06	0.00403449	0.620383	0.729775	0.342842	2.28731e-05	0.0201724	1	1	1
1:53679229	G	65/15/1	61/32/2	43/30/5	61/8/1	80/15/2	76/9/0	0.0629568	0.00236276	0.480979	0.798319	0.195571	0.314784	0.0118138	1	1	0.977854
2:198949344	G	81/0/0	88/7/0	73/5/0	69/1/0	97/0/0	85/0/0	0.0351889	0.0627635	0.941579	NA	NA	0.175944	0.313818	1	NA	NA
5:40691893	A	81/0/0	92/3/0	74/4/0	69/1/0	97/0/0	84/1/0	0.303497	0.119298	0.941579	NA	1	1	0.596488	1	NA	1
5:148206885	T	81/0/0	89/6/0	76/2/0	69/1/0	97/0/0	85/0/0	0.0594746	0.460162	0.941579	NA	NA	0.297373	1	1	NA	NA
11:20648364	C	69/11/1	69/24/2	65/12/1	46/22/2	73/23/1	55/27/3	0.130416	0.948231	0.0198383	0.230677	0.00991973	0.652082	1	0.0991915	1	0.0495987
16:1129193	T	70/10/1	82/11/0	70/6/0	53/15/2	66/27/4	63/20/2	0.556276	0.397995	0.234925	0.0153155	0.139388	1	1	1	0.0765773	0.696939
8:143961102	T	70/10/1	88/7/0	78/0/0	47/20/3	73/23/1	58/25/2	0.289079	0.0033798	0.0174543	0.151339	0.0202921	1	0.016899	0.0872714	0.756697	0.101461
15:75012985	C	75/6/0	92/3/0	71/7/0	57/11/2	76/20/1	66/18/1	0.351165	0.943393	0.0761102	0.0278093	0.0237253	1	1	0.380551	0.139046	0.118626
9:35679251	G	68/12/1	78/17/0	60/18/0	64/5/1	91/6/0	80/5/0	0.486146	0.266557	0.330551	0.0850656	0.0924717	1	1	1	0.425328	0.462359
13:103718308	T	72/9/0	83/12/0	75/3/0	70/0/0	97/0/0	85/0/0	0.938724	0.15174	0.0113661	0.00248017	0.00484466	1	0.7587	0.0568303	0.0124009	0.0242233
13:78475230	T	76/4/1	90/5/0	77/1/0	70/0/0	97/0/0	85/0/0	0.55275	0.252724	0.107047	0.045943	0.066875	1	1	0.535237	0.229715	0.334375
7:139715645	A	79/2/0	92/3/0	77/1/0	69/1/0	96/1/0	85/0/0	1	1	1	0.874727	0.455724	1	1	1	1	1
15:75012987	T	74/7/0	79/15/1	76/2/0	68/2/0	96/1/0	82/3/0	0.225633	0.188608	0.249059	0.0377603	0.29027	1	0.943041	1	0.188802	1
11:92715117	G	77/4/0	90/5/0	75/3/0	70/0/0	95/2/0	83/2/0	1	1	0.16874	0.520943	0.634009	1	1	0.8437	1	1
14:95054012	G	66/14/1	85/9/1	70/7/1	59/10/0	77/19/1	66/16/0	0.304358	0.301914	0.575295	0.919948	0.569145	1	1	1	1	1
14:95053863	T	66/14/1	85/9/1	70/7/1	59/11/0	76/20/1	68/17/0	0.304358	0.301914	0.6201	0.848957	0.54213	1	1	1	1	1
1:75175886	C	47/30/4	72/23/0	57/21/0	26/31/13	28/46/23	31/33/21	0.0104584	0.0388619	0.00649212	3.9513e-05	0.000582264	0.0522919	0.194309	0.0324606	0.000197565	0.00291132
6:102516260	A	77/4/0	92/3/0	75/3/0	70/0/0	97/0/0	85/0/0	0.829413	1	0.16874	0.0880306	0.116964	1	1	0.8437	0.440153	0.58482
10:129868686	G	75/6/0	95/0/0	78/0/0	70/0/0	96/1/0	85/0/0	0.0224635	0.0419386	0.0566481	0.073071	0.0323625	0.112317	0.209693	0.283241	0.365355	0.161813
20:43255220	C	59/21/1	79/16/0	64/14/0	62/7/1	82/14/1	70/15/0	0.17529	0.279773	0.0427126	0.15383	0.241322	0.87645	1	0.213563	0.769148	1
3:8809222	T	49/28/4	69/20/1	59/13/1	55/12/1	69/24/1	59/21/3	0.0481641	0.020048	0.0238877	0.10244	0.359749	0.24082	0.10024	0.119439	0.5122	1

## Sheet: TableS14
Table S14. Allele frequency of the variants described in Table 3. HOM.major = major homozygous. HET = heterozygous. HOM.minor = minor homozygous. P-values from chi-squared test uncorrected and FDR corrected. P-values smaller than 0.05 are in bold.
		HOM.major/HET/HOM.minor						Chi squared test - p-value					Chi squared test - p-value FDR
Position	Minor allele	Roma	IBS	TSI	PJL	GIH	ITU	Roma-IBS	Roma-TSI	Roma-PJL	Roma-GIH	Roma-ITU	Roma-IBS	Roma-TSI	Roma-PJL	Roma-GIH	Roma-ITU	Variant - Allele
6:160543148	T	78/3/0	84/11/0	70/7/1	67/3/0	95/2/0	81/4/0	0.0999742	0.225724	1	0.837801	1	0.499871	1	1	1	1	rs12208357-T
6:160557643	T	75/6/0	94/1/0	76/2/0	61/7/2	82/14/1	75/10/0	0.0778651	0.301222	0.255219	0.212361	0.491585	0.389325	1	1	1	1	rs2282143-T
6:160560824	A	81/0/0	89/6/0	75/3/0	70/0/0	97/0/0	85/0/0	0.0594746	0.230545	NA	NA	NA	0.297373	1	NA	NA	NA	rs34130495-A
6:160575837	A	79/2/0	91/4/0	77/1/0	70/0/0	97/0/0	85/0/0	0.827565	1	0.54203	0.399584	0.455724	1	1	1	1	1	rs34059508-A
6:160670282	A	50/29/2	80/13/2	62/15/1	56/13/1	72/24/1	60/22/3	0.00250306	0.0493131	0.0498194	0.186262	0.372575	0.0125153	0.246565	0.249097	0.931311	1	rs316019-A
6:18139228	T	77/4/0	88/7/0	75/3/0	70/0/0	97/0/0	85/0/0	0.72526	1	0.16874	0.0880306	0.116964	1	1	0.8437	0.440153	0.58482	rs1800460-T
10:101542578	T	54/24/3	58/34/3	51/25/2	60/10/0	82/15/0	79/4/2	0.684492	0.88267	0.0155815	0.00873854	7.12131e-05	1	1	0.0779075	0.0436927	0.000356066	rs717620-T
10:96541616	A	54/23/4	69/25/0	65/12/1	35/26/9	47/36/14	33/38/14	0.083145	0.0446108	0.0675353	0.0231939	0.000814888	0.415725	0.223054	0.337676	0.11597	0.00407444	rs4244285-A
10:96798749	C	66/14/1	65/28/2	58/18/2	63/7/0	90/6/1	81/4/0	0.140943	0.523793	0.270407	0.0639748	0.0183668	0.704717	1	1	0.319874	0.0918339	rs10509681-C
10:96818119	C	65/15/1	87/8/0	70/8/0	68/2/0	95/2/0	84/1/0	0.0730169	0.195912	0.00591071	0.000487802	0.00041272	0.365085	0.979561	0.0295535	0.00243901	0.0020636	rs1058930-C
12:21331549	C	57/19/5	74/21/0	45/31/2	64/5/1	93/4/0	73/11/1	0.0443363	0.0632019	0.00526684	1.53908e-05	0.0354951	0.221682	0.31601	0.0263342	7.69539e-05	0.177475	rs4149056-C
15:75012985	C	75/6/0	92/3/0	71/7/0	57/11/2	76/20/1	66/18/1	0.351165	0.943393	0.0761102	0.0278093	0.0237253	1	1	0.380551	0.139046	0.118626	rs1048943-C
15:75012987	T	74/7/0	79/15/1	76/2/0	68/2/0	96/1/0	82/3/0	0.225633	0.188608	0.249059	0.0377603	0.29027	1	0.943041	1	0.188802	1	rs1799814-T
19:41497274	T	67/13/1	86/9/0	68/10/0	64/6/0	91/5/1	79/6/0	0.224019	0.511047	0.239128	0.0547525	0.106914	1	1	1	0.273762	0.53457	rs8192709-T
